# Supplementary material for: Estimating Loss of Brucella Abortus Antibodies from Age-Specific Serological Data In Elk
Source: Ecohealth. 2017 May 15;14(2):234–43. doi: 10.1007/s10393-017-1235-z (PMC5486471; doi:10.1007/s10393-017-1235-z)
Supplement: Supplementary file 2 — Supplementary material 2 (XLSX 35 kb) [file 10393_2017_1235_MOESM2_ESM.xlsx]

## Sheet: Serology_data
ELK_ID	Serology	Age	Sampling_Year
34	0	1	1993
37	0	2	1993
40	0	1	1993
44	0	1	1993
45	0	1	1993
49	1	2	1993
51	0	1	1993
55	0	1	1993
63	0	1	1993
65	0	1	1993
70	0	1	1993
74	0	1	1993
76	0	1	1993
77	0	1	1993
94	0	2	1993
100	0	2	1993
102	0	2	1993
104	0	2	1993
111	0	2	1993
121	0	2	1993
224	0	2	1993
230	0	2	1993
264	0	2	1993
280	0	2	1993
295	1	2	1994
338	0	2	1994
373	0	2	1994
102	0	3	1994
221	0	2	1994
404	0	2	1994
496	0	2	1995
525	0	1	1995
528	0	2	1995
286	0	3	1995
221	0	3	1995
609	0	2	1995
610	0	2	1995
224	0	4	1995
51	1	3	1995
345	0	2	1995
340	0	2	1995
404	0	2	1995
404	0	3	1995
60	0	3	1995
350	0	2	1995
940	0	2	1996
608	0	2	1996
539	0	2	1996
521	0	2	1996
517	0	2	1996
531	0	2	1996
949	0	2	1996
983	0	2	1996
996	0	2	1996
404	0	4	1996
350	0	3	1996
997	0	2	1996
998	0	2	1996
360	0	3	1996
1002	0	2	1996
1013	0	2	1996
1014	0	2	1996
1016	0	2	1996
505	0	2	1996
1270	0	2	1997
1278	0	2	1997
1350	0	2	1997
607	0	3	1997
1365	0	2	1997
1368	0	1	1997
1372	0	2	1997
504	0	3	1997
1379	0	2	1997
981	0	2	1997
128	0	6	1997
1384	0	2	1997
1385	0	2	1997
1391	0	2	1997
395	0	4	1997
1668	0	2	1998
1267	0	2	1998
963	0	3	1998
586	0	4	1998
1388	0	3	1998
556	0	4	1998
62	0	6	1998
1726	0	2	1998
1727	0	2	1998
595	0	4	1998
1735	0	2	1998
1736	0	2	1998
1343	0	2	1998
1256	0	2	1998
1270	1	3	1998
891	0	4	1999
118	0	7	1999
1387	0	3	1999
982	0	4	1999
2092	0	2	1999
2102	0	2	1999
963	0	4	1999
630	1	5	1999
1304	0	3	1999
2164	0	2	1999
1290	0	3	1999
2174	0	2	1999
2586	1	2	2000
1326	1	4	2000
633	0	6	2000
2595	0	2	2000
2598	0	2	2000
2163	1	2	2000
2607	1	2	2000
1736	0	4	2000
569	0	6	2000
2083	0	2	2000
2068	0	2	2000
2108	0	2	2000
2149	0	2	2000
2649	0	2	2000
2089	0	2	2000
1724	0	3	2000
2101	0	2	2000
392	1	7	2000
2144	1	2	2000
2756	0	2	2001
2758	0	2	2001
2638	1	2	2001
2603	0	2	2001
2760	0	2	2001
2761	1	2	2001
2159	1	3	2001
2763	0	2	2001
2148	1	3	2001
2146	1	3	2001
2765	0	2	2001
1740	0	4	2001
1736	0	5	2001
2071	0	3	2001
2119	0	3	2001
1326	1	5	2001
1668	1	5	2001
2807	0	2	2001
2086	1	3	2001
2073	1	3	2001
2808	1	2	2001
2623	1	3	2002
112	0	11	2003
3735	0	2	2003
3740	0	2	2003
3269	0	2	2003
2803	0	3	2003
2774	1	3	2003
2779	0	3	2003
349	1	10	2003
3757	0	2	2003
2807	0	4	2003
3346	0	2	2003
3491	0	2	2003
3266	1	2	2003
3519	1	2	2003
2811	0	4	2003
3360	0	2	2003
2818	0	3	2003
945	1	8	2003
2766	1	3	2003
249	1	11	2003
3794	0	2	2003
3796	0	2	2003
2636	1	4	2003
1668	1	7	2003
3797	0	2	2003
3803	1	2	2003
118	1	11	2003
3475	1	2	2003
2761	1	4	2003
2174	0	6	2003
2144	1	5	2003
3825	0	2	2003
3818	1	2	2004
3360	0	3	2004
3781	0	2	2004
3758	0	2	2004
3788	0	2	2004
4238	0	2	2004
4249	0	2	2004
4257	1	2	2004
3248	0	3	2004
2083	1	6	2004
3820	0	2	2004
4279	0	2	2004
3521	1	3	2004
2595	1	6	2004
3489	1	3	2004
1320	1	8	2004
2119	0	6	2004
3513	1	3	2004
3358	0	3	2004
2766	1	4	2004
2788	0	4	2004
3491	1	3	2004
3804	1	3	2005
3793	0	3	2005
2785	0	5	2005
3820	0	3	2005
4640	0	2	2005
3753	0	2	2005
4645	0	2	2005
3811	0	3	2005
3343	0	4	2005
3824	0	2	2005
3778	1	3	2005
4659	0	2	2005
3780	0	3	2005
2766	1	5	2005
4660	1	1	2005
3346	0	4	2005
4669	0	2	2005
3781	0	3	2005
3357	0	4	2005
2760	1	6	2005
3814	1	3	2005
3265	0	4	2005
3521	1	4	2005
4219	1	2	2005
3788	0	3	2005
4216	0	2	2005
4255	0	2	2005
4313	0	2	2005
3775	0	3	2005
4792	0	2	2005
4232	1	2	2005
3774	0	3	2005
2071	1	7	2005
3769	0	3	2005
4802	0	2	2005
4301	0	2	2005
3472	1	4	2005
2629	0	6	2005
4322	0	2	2005
4265	0	2	2005
3826	0	3	2005
2761	1	6	2005
3758	0	3	2005
4257	1	3	2005
2136	1	4	2002
3241	1	2	2002
2068	1	4	2002
2153	1	4	2002
3477	0	2	2002
2602	1	3	2002
3488	0	2	2002
2624	0	3	2002
1331	0	6	2002
2807	0	3	2002
3505	1	2	2002
2818	0	2	2002
2819	0	2	2002
2766	1	2	2002
2636	0	3	2002
3523	0	2	2002
3524	0	2	2002
4239	1	3	2006
4322	0	3	2006
5188	0	1	2006
1387	1	10	2006
4213	0	3	2006
4626	0	2	2006
5209	0	2	2006
4303	1	3	2006
4653	0	2	2006
3759	0	4	2006
5240	0	2	2006
4649	0	2	2006
3781	0	4	2006
3266	1	5	2006
3375	0	5	2006
4255	0	3	2006
4792	0	3	2006
4671	1	3	2007
4213	0	4	2007
5245	0	2	2007
3505	0	7	2007
3818	1	5	2007
5878	0	2	2007
4651	1	3	2007
5880	0	2	2007
5189	0	2	2007
5223	0	2	2007
3751	0	5	2007
5206	0	2	2007
4216	0	4	2007
3788	0	5	2007
4712	0	3	2007
2807	0	8	2007
5278	0	2	2007
5898	0	2	2007
4652	0	3	2007
5214	0	2	2007
5268	0	2	2007
4659	0	4	2007
5231	0	2	2007
5228	0	2	2007
5283	0	2	2007
5178	0	2	2007
5256	0	2	2007
5230	1	2	2007
5273	0	2	2007
5925	0	2	2007
5929	0	2	2007
5936	0	2	2007
253	0	16	2008
3733	1	6	2008
6577	0	2	2008
4892	0	2	2008
3480	0	7	2008
5941	0	2	2008
3818	1	6	2008
2807	0	9	2008
5261	0	3	2008
5283	0	3	2008
6684	0	2	2008
5208	0	3	2008
5240	0	4	2008
6703	1	2	2008
3269	0	7	2008
4621	0	4	2008
5246	1	3	2008
5937	0	2	2008
4675	0	4	2008
7299	1	6	2009
1331	1	13	2009
6555	0	2	2009
7308	0	2	2009
6649	1	2	2009
6717	0	2	2009
6659	0	2	2009
3781	0	7	2009
4716	0	5	2009
7327	0	2	2009
6654	0	2	2009
4699	1	5	2009
6676	0	2	2009
5223	0	4	2009
7351	0	2	2009
5273	0	4	2009
7354	1	5	2009
6616	0	2	2009
5283	0	4	2009
6575	0	2	2009
6634	0	2	2009
6655	0	2	2009
6558	1	2	2009
2779	1	9	2009
518	1	15	2009
6587	0	2	2009
6621	0	2	2009
6611	0	2	2009
7405	0	2	2009
4652	0	5	2009
5256	0	4	2009
5246	1	4	2009
4265	1	7	2010
6558	1	3	2010
7731	0	6	2010
3796	1	9	2010
7733	1	2	2010
2807	0	11	2010
2779	1	10	2010
7740	0	2	2010
2785	0	10	2010
5178	0	5	2010
3781	1	8	2010
7744	0	2	2010
7747	0	2	2010
4305	0	7	2010
7750	0	2	2010
6683	0	3	2010
3818	1	8	2010
7307	0	2	2010
5246	1	5	2010
5273	0	5	2010
7414	0	2	2010
7296	0	2	2010
518	1	16	2010
515	0	16	2010
7404	0	2	2010
3373	1	9	2010
7357	1	2	2010
7301	0	4	2010
5223	0	5	2010
3734	0	17	2010
5256	0	5	2010
5283	0	5	2010
4652	0	6	2010
6611	1	3	2010
6717	0	3	2010
6659	0	3	2010
5278	0	5	2010
6555	0	3	2010
6722	0	11	2010
4214	1	8	2011
8384	0	2	2011
7383	0	3	2011
3265	0	10	2011
6683	0	4	2011
7779	1	2	2011
8399	0	2	2011
7726	0	2	2011
7307	0	3	2011
8422	0	2	2011
7732	0	2	2011
8426	0	2	2011
8429	0	2	2011
6549	0	4	2011
4265	1	8	2011
5188	0	6	2011
7737	0	2	2011
7330	0	3	2011
8439	0	2	2011
3495	1	10	2011
6584	0	4	2011
6558	1	4	2011
7727	0	2	2011
6634	1	4	2011
8449	0	6	2011
2807	0	12	2011
6646	1	4	2011
6647	0	4	2011
6553	1	4	2011
6654	0	4	2011
7729	0	2	2011
8488	0	2	2011
8504	0	2	2011
2119	0	13	2011
7755	0	2	2011
7331	1	4	2011
8514	0	2	2011
5230	1	6	2011
646	0	18	2012
8441	0	2	2012
9198	0	3	2012
2119	0	14	2012
8508	0	2	2012
9216	0	19	2012
7330	0	4	2012
8450	0	2	2012
7416	0	4	2012
8466	0	2	2012
8390	0	2	2012
8457	0	2	2012
8484	1	2	2012
6624	0	5	2012
8423	0	2	2012
8391	0	2	2012
8479	0	2	2012
2806	1	13	2012
9233	0	3	2012
9234	1	9	2012
6634	1	5	2012
8502	0	2	2012
9238	0	2	2012
8512	0	2	2012
4211	0	9	2012
6654	1	5	2012
8407	0	2	2012
8443	0	2	2012
8490	0	2	2012
8400	0	2	2012
7383	0	4	2012
8451	0	2	2012
8399	0	3	2012
8425	0	2	2012
8380	0	2	2012
9272	0	2	2012
8497	0	2	2012
8410	0	2	2012
8517	0	2	2012

## Sheet: Serorevertions_cases
Elk_ID	Sero_revertion	Years_since_first_positive	Location
133	0	2	Greys
518	0	1	Greys
650	0	2	Greys
650	0	3	Greys
650	0	1	Greys
656	0	8	Greys
794	0	1	Muddy
800	0	1	Muddy
843	0	1	Muddy
1047	0	6	Green
1228	0	9	Scab
1326	0	1	Greys
1668	0	2	Greys
1750	0	1	Greys
1874	0	1	Dell
1893	0	2	Dell
1904	0	2	Dell
1910	0	1	Dell
1910	0	5	Dell
1910	0	9	Dell
1940	0	5	Dell
1942	0	6	Dell
1945	0	1	Dell
1950	0	1	Dell
1950	0	2	Dell
2030	0	1	Dell
2030	0	5	Dell
2038	1	1	Dell
2045	0	1	Dell
2056	0	4	Dell
2056	0	6	Dell
2129	0	2	Greys
2141	0	2	Greys
2144	0	3	Greys
2424	1	1	Dell
2433	1	2	Dell
2436	0	1	Dell
2436	1	6	Dell
2694	1	4	Dell
2750	0	3	Dell
2755	0	5	Dell
2755	0	6	Dell
2755	1	7	Dell
2761	0	2	Greys
2761	0	4	Greys
2766	0	1	Greys
2766	0	2	Greys
2766	0	3	Greys
2779	0	1	Greys
2805	0	3	Greys
2806	0	11	Greys
3084	0	1	Forest
3126	0	1	Dell
3126	0	2	Dell
3126	0	4	Dell
3126	0	5	Dell
3126	0	9	Dell
3144	1	6	Dell
3266	0	3	Greys
3413	0	4	NER
3432	0	1	NER
3476	0	1	Greys
3505	1	5	Greys
3521	0	1	Greys
3562	1	4	Dell
3574	0	1	Dell
3734	0	6	Greys
3734	1	7	Greys
3743	0	2	Greys
3818	0	3	Greys
3818	0	4	Greys
3818	0	6	Greys
3861	0	5	South
4094	0	1	Muddy
4168	1	6	Dell
4257	0	1	Greys
4265	0	1	Greys
4319	0	1	Greys
4323	0	2	Greys
4426	0	3	Dell
4426	0	4	Dell
4426	0	5	Dell
4467	0	1	Dell
4653	1	2	Soda
4706	1	5	Greys
4822	0	3	Muddy
4869	1	2	Muddy
4892	0	1	Muddy
4892	1	3	Greys
4898	0	1	Muddy
4903	0	3	Muddy
4905	0	1	Muddy
4905	1	5	Scab
5036	1	5	Muddy
5114	1	3	Muddy
5131	0	1	Muddy
5193	0	1	Greys
5193	0	3	Greys
5246	0	1	Greys
5378	0	1	Soda
5399	0	4	Scab
5411	0	1	Soda
5411	1	3	Soda
5415	0	1	Soda
5451	0	2	Soda
5457	0	1	Soda
5602	1	3	Scab
5603	0	2	Scab
5648	1	4	Soda
5653	0	2	Dell
5857	0	1	Scab
5857	0	2	Scab
6333	1	2	Muddy
6558	0	1	Greys
6558	0	2	Greys
6634	0	1	Greys
6689	0	3	South
6722	0	1	Greys
6722	1	2	Greys
6865	0	2	Soda
6933	0	2	Dell
6948	1	2	Soda
6955	0	2	Soda
6956	0	2	Soda
6961	0	2	Soda
7299	0	1	Greys
7354	0	1	Greys
7707	0	1	Franz
8098	0	1	Dell
8143	0	1	Dell
8156	0	2	Dell
8339	0	1	Dell
8521	0	1	Forest
8949	0	1	Jewett
9086	0	1	FRANZ
867	1	1	Muddy

## Sheet: Survival_data
ElkID	CollarON	CollarOFF	Date_of_Death	Serology	Feedground
054	2007-02-18	2008-01-20		Positive	Bench Corral
053	2007-02-18	2008-01-19		Negative	Bench Corral
058	2007-02-14	2007-06-29		Positive	Scab Creek
057	2007-02-14	2008-01-16		Negative	Scab Creek
060	2007-02-19	2008-01-23		Negative	Soda Lake
059	2007-02-19	2008-01-21		Positive	Soda Lake
056	2007-02-16	2008-01-18		Positive	Muddy Creek
007	2008-01-25	2008-12-25		Positive	Dell Creek
008	2008-01-25	2008-10-20		Positive	Dell Creek
011	2008-01-25	2008-12-25		Positive	Dell Creek
010	2008-01-25	2008-12-25		Positive	Dell Creek
012	2008-01-30	2009-01-27		Negative	Fall Creek
013	2008-01-30	2008-10-20		Negative	Fall Creek
014	2008-02-12	2009-01-12		Negative	Muddy Creek
016	2008-02-14	2009-01-15		Negative	Fall Creek
015	2008-02-14	2009-01-15		Negative	Fall Creek
027	2008-02-19	2009-01-15		Negative	Greys River
028	2008-02-19	2009-01-15		Positive	Greys River
024	2008-02-19	2009-01-15		Negative	Greys River
026	2008-02-19	2009-01-15		Positive	Greys River
018	2008-02-18	2009-01-15		Negative	Bench Corral
020	2008-02-18	2009-01-15		Negative	Bench Corral
017	2008-02-18	2009-01-15		Negative	Bench Corral
019	2008-02-19	2009-01-14		Negative	Bench Corral
032	2008-02-20	2009-01-15		Positive	Soda Lake
031	2008-02-20	2009-02-03		Positive	Soda Lake
030	2008-02-20	2009-02-03		Negative	Soda Lake
033	2008-02-21	2009-01-18		Positive	Soda Lake
037	2008-02-21	2008-12-04		Positive	South Park
034	2008-02-21	2009-01-15		Positive	South Park
035	2008-02-21	2009-01-21		Positive	South Park
036	2008-02-21	2009-01-21		Negative	South Park
043	2008-02-25	2009-01-15		Positive	Greys River
038	2008-02-22	2009-01-21		Negative	Muddy Creek
040	2008-02-22	2009-01-15		Negative	Muddy Creek
039	2008-02-22	2009-01-21		Negative	Muddy Creek
049	2008-02-27	2009-01-21		Negative	Muddy Creek
422	2009-01-04		10/22/2009	Negative	Riley Ridge
446	2009-01-04		2/3/2011	Negative	Riley Ridge
430	2010-02-15		9/28/2010	Negative	Riley Ridge
414	2009-01-04	2011-04-30		Negative	Riley Ridge
440	2009-01-04		5/12/2010	Positive	Riley Ridge
412	2009-01-03	2011-04-30		Negative	Riley Ridge
435	2009-01-05		12/11/2010	Negative	Riley Ridge
434	2009-01-05	2011-04-30		Negative	Riley Ridge
439	2009-01-04		9/5/2010	Negative	Riley Ridge
420	2009-01-04	2011-04-30		Negative	Riley Ridge
413	2009-01-04	2011-04-30		Negative	Riley Ridge
451	2009-01-04	2011-04-30		Negative	Riley Ridge
421	2009-01-05		11/27/2010	Negative	Riley Ridge
452	2009-01-07		10/5/2010	Negative	Riley Ridge
444	2009-01-04	2011-04-30		Negative	Riley Ridge
427	2009-02-09		1/8/2010	Negative	Riley Ridge
423	2009-01-04	2011-04-30		Negative	Riley Ridge
431	2009-01-10		1/7/2010	Negative	Riley Ridge
447	2009-01-03		3/1/2011	Negative	Riley Ridge
416	2009-01-03		1/17/2009	Negative	Riley Ridge
432	2009-01-04		10/16/2010	Negative	Riley Ridge
419	2009-01-04		1/23/2010	Negative	Riley Ridge
426	2009-01-03	2011-04-30		Negative	Riley Ridge
428	2009-01-03	2011-04-30		Negative	Riley Ridge
448	2009-01-03	2011-04-30		Negative	Riley Ridge
449	2009-01-03		10/17/2010	Negative	Riley Ridge
425	2009-01-04		10/27/2009	Negative	Riley Ridge
417	2009-01-03	2011-04-30		Negative	Riley Ridge
437	2009-01-03		5/16/2010	Negative	Riley Ridge
418	2009-01-04		10/9/2009	Negative	Riley Ridge
411	2009-01-04	2011-04-30		Negative	Riley Ridge
106	2009-01-09	2011-04-30		Negative	Finnegan
105	2009-01-09		11/6/2009	Negative	Finnegan
104	2009-01-09	2011-04-30		Positive	Finnegan
098	2009-01-09	2011-04-30		Negative	Finnegan
099	2009-01-09	2011-04-30		Negative	Finnegan
100	2009-01-09		10/27/2009	Positive	Finnegan
101	2009-01-09	2011-04-30		Negative	Finnegan
103	2009-01-09	2011-04-30		Negative	Finnegan
092	2009-01-14	2009-12-16		Negative	Dell Creek
094	2009-01-14	2009-12-16		Negative	Dell Creek
095	2009-01-14	2009-12-14		Positive	Dell Creek
096	2009-01-14	2009-12-20		Negative	Dell Creek
085	2009-01-15	2009-12-17		Positive	Soda Lake
089	2009-01-12	2009-12-14		Negative	Soda Lake
090	2009-01-12	2009-12-14		Positive	Soda Lake
441	2009-01-18	2011-04-30		Negative	Riley Ridge
442	2009-01-18		10/17/2011	Negative	Riley Ridge
137	2009-01-28	2009-12-29		Negative	Fall Creek
138	2009-01-28	2009-12-29		Negative	Fall Creek
139	2009-01-28	2009-12-29		Negative	Fall Creek
140	2009-01-29	2009-12-29		Negative	Muddy Creek
142	2009-01-29	2009-12-29		Negative	Muddy Creek
141	2009-01-29	2009-12-29		Negative	Muddy Creek
143	2009-01-29	2010-01-05		Negative	Muddy Creek
112	2009-02-06	2010-01-07		Positive	Greys River
119	2009-02-06	2010-01-07		Positive	Greys River
121	2009-02-06	2010-01-07		Negative	Greys River
129	2009-02-06	2010-01-07		Positive	Greys River
144	2009-02-03	2010-01-05		Positive	South Park
145	2009-02-03	2010-01-04		Negative	South Park
147	2009-02-03		11/29/2009	Positive	South Park
146	2009-02-03		10/10/2009	Negative	South Park
148	2009-02-19	2010-01-13		Negative	Upper Green
151	2009-02-19	2010-01-13		Positive	Upper Green
150	2009-02-19	2010-01-13		Negative	Upper Green
152	2009-03-11		10/28/2009	Negative	Franz
153	2009-03-11		11/14/2009	Positive	Franz
381	2009-03-11	2010-02-03		Positive	Franz
453	2010-01-09	2011-04-30		Negative	Riley Ridge
450	2010-01-09		11/10/2010	Negative	Riley Ridge
458	2010-01-09		11/9/2010	Negative	Riley Ridge
457	2010-01-09	2011-04-30		Negative	Riley Ridge
170	2010-01-21		10/18/2010	Negative	Greys River
128	2010-01-21		2/2/2010	Positive	Greys River
026	2010-01-21	2010-12-27		Positive	Greys River
112	2010-01-21	2010-12-23		Positive	Greys River
173	2010-01-25		12/26/2010	Negative	Muddy Creek
174	2010-01-25		2/21/2011	Negative	Muddy Creek
171	2010-01-25		12/26/2010	Negative	Muddy Creek
175	2010-01-25		12/26/2010	Negative	Muddy Creek
172	2010-01-25		12/14/2010	Negative	Muddy Creek
195	2010-01-27	2012-01-22		Negative	HA99
196	2010-01-26		3/31/2011	Negative	UG NWR
197	2010-01-28	2012-02-15		Negative	Spring Creek
198	2010-01-27		10/25/2010	Negative	HA99
199	2010-01-26	2012-01-22		Negative	UG NWR
200	2010-01-26	2012-01-24		Negative	UG NWR
201	2010-01-26	2012-01-22		Negative	UG NWR
202	2010-01-27		11/13/2010	Positive	HA99
203	2010-01-28	2012-02-17		Negative	Spring Creek
204	2010-01-28	2012-01-22		Negative	Spring Creek
205	2010-01-28	2012-01-22		Negative	Spring Creek
206	2010-01-26	2012-01-22		Negative	UG NWR
207	2010-01-26	2012-01-23		Negative	UG NWR
208	2010-01-26		4/5/2011	Negative	UG NWR
211	2010-01-28	2012-02-17		Negative	Spring Creek
212	2010-01-27	2012-01-22		Negative	HA99
213	2010-01-27		9/18/2011	Negative	HA99
214	2010-01-27	2012-01-22		Negative	HA99
215	2010-01-26	2012-01-22		Negative	HA99
216	2010-01-28	2012-02-17		Negative	Spring Creek
217	2010-01-26	2012-04-11		Negative	HA99
218	2010-01-26	2012-01-23		Negative	HA99
219	2010-01-28	2012-01-23		Negative	Spring Creek
220	2010-01-27	2012-01-22		Negative	HA99
221	2010-01-26	2012-02-08		Negative	UG NWR
222	2010-01-27	2012-01-22		Negative	HA99
223	2010-01-28	2012-01-22		Negative	Spring Creek
224	2010-01-26		10/1/2011	Negative	HA99
225	2010-01-27		10/10/2010	Negative	HA99
226	2010-01-27	2012-01-22		Negative	HA99
227	2010-01-26	2012-01-22		Negative	UG NWR
228	2010-01-28	2012-01-22		Negative	Spring Creek
229	2010-01-27	2012-01-22		Negative	HA99
454	2010-01-26	2011-04-30		Negative	Riley Ridge
190	2010-02-09	2011-01-11		Negative	Franz
188	2010-02-09	2011-01-11	1/15/2011	Positive	Franz
187	2010-02-09	2011-01-11		Negative	Jewett
186	2010-02-09	2011-01-11		Negative	Jewett
185	2010-02-09	2011-01-11		Negative	Jewett
184	2010-02-09	2011-01-11		Negative	Jewett
183	2010-02-09	2011-01-11		Negative	Jewett
107	2010-02-04	2011-01-05		Negative	Dog Creek
194	2010-02-17	2011-01-11		Negative	South Park
193	2010-02-17	2011-01-17		Positive	South Park
191	2010-02-17	2011-01-11		Positive	South Park
145	2010-02-17	2011-01-17		Negative	South Park
247	2010-02-24	2011-01-25		Negative	Alkali
250	2010-02-24	2011-01-25		Negative	Alkali
249	2010-02-24	2011-01-25		Positive	Alkali
245	2010-02-24	2011-01-25		Negative	Alkali
246	2010-02-24		8/6/2010	Negative	Alkali
248	2010-02-24	2011-01-25		Negative	Alkali
253	2010-03-01	2010-12-23		Positive	Dog Creek
252	2010-03-01	2011-01-30		Positive	Dog Creek
251	2010-03-01	2011-01-30		Positive	Dog Creek
254	2010-03-02		10/21/2010	Positive	Franz
256	2010-03-23	2011-04-30		Negative	Finnegan
393	2011-01-30	2011-12-21		Positive	McNeel
394	2011-01-30	2012-01-01		Positive	McNeel
395	2011-01-30	2011-12-31		Positive	McNeel
396	2011-01-30	2011-12-31		Negative	McNeel
397	2011-02-03	2012-01-01		Positive	Greys River
400	2011-02-03	2011-12-31		Positive	Greys River
399	2011-02-03	2011-12-31		Positive	Greys River
401	2011-02-03	2011-12-31		Positive	Greys River
405	2011-02-05	2011-12-31		Negative	Forest Park
402	2011-02-05	2011-12-31		Negative	Forest Park
404	2011-02-05	2011-12-31		Negative	Forest Park
408	2011-02-07	2012-01-07		Negative	Muddy Creek
410	2011-02-07	2012-01-07		Negative	Muddy Creek
409	2011-02-07	2012-01-07		Negative	Muddy Creek
407	2011-02-07	2012-01-10		Positive	Muddy Creek
493	2011-02-09	2011-12-31		Negative	Fall Creek
492	2011-02-09	2012-01-07		Negative	Fall Creek
486	2011-02-09	2012-01-11		Negative	Fall Creek
506	2011-02-09	2012-01-10		Negative	Fall Creek
460	2011-01-29	2012-01-11		Negative	HA99
476	2011-01-29	2012-01-06		Negative	HA99
478	2011-01-29	2011-12-31		Negative	HA99
480	2011-01-29	2012-01-01		Negative	HA99
481	2011-01-29	2011-12-31		Negative	HA99
512	2011-02-14	2012-01-11		Negative	Patrol Cabin
513	2011-02-14	2012-01-11		Negative	Patrol Cabin
514	2011-02-14	2011-12-31		Negative	Patrol Cabin
515	2011-02-14	2011-12-31		Negative	Patrol Cabin
516	2011-02-16	2011-12-31		Positive	Horse Creek
517	2011-02-16	2012-01-02		Positive	Horse Creek
518	2011-02-16		11/24/2011	Positive	Horse Creek
519	2011-02-16		11/26/2011	Negative	Horse Creek
520	2011-02-19	2011-12-31		Negative	Fall Creek
521	2011-02-24	2012-01-17		Negative	Jewett
522	2011-02-25	2012-01-16		Negative	Upper Green
148	2011-02-25	2011-12-31		Negative	Upper Green
524	2011-02-25	2011-12-31		Negative	Upper Green
523	2011-02-25	2011-12-31		Negative	Upper Green
525	2011-03-03	2012-01-29		Negative	Jewett
526	2011-03-12	2012-01-30		Positive	Franz
527	2011-03-12	2012-01-16		Positive	Franz
530	2011-03-13		3/27/2011	Positive	McNeel
532	2011-03-13	2012-01-16		Positive	McNeel
368	2011-03-13	2012-01-16		Negative	Soda Lake
533	2011-03-15	2012-01-23		Negative	HA99
534	2011-03-15	2012-02-02		Negative	HA99
536	2011-03-16	2012-01-16		Positive	HA99
537	2011-03-16	2012-02-10		Negative	HA99
543	2012-02-01	2013-01-02		Positive	Forest Park
542	2012-02-01	2013-01-01		Negative	Forest Park
540	2012-02-01	2013-01-01		Negative	Forest Park
544	2012-02-01	2013-01-02		Positive	Forest Park
654	2012-02-16	2013-01-01		Negative	Black Butte
655	2012-02-16	2013-01-01		Negative	Black Butte
656	2012-02-16	2013-01-01		Negative	Black Butte
657	2012-02-16	2013-01-01		Negative	Black Butte
658	2012-02-16	2013-01-01		Negative	Black Butte
649	2012-02-17	2013-01-01		Positive	McNeel
659	2012-02-17	2013-01-01		Negative	McNeel
660	2012-02-17	2012-12-31		Positive	McNeel
512	2012-02-14	2013-02-25		Positive	Alkali
661	2012-02-14	2013-01-01		Negative	Alkali
245	2012-02-14	2013-01-01		Negative	Alkali
662	2012-02-14	2013-01-01		Positive	Alkali
663	2012-02-14	2013-01-04		Negative	Alkali
665	2012-02-15	2013-01-01		Negative	Alkali
667	2012-02-15	2013-02-25		Negative	Alkali
668	2012-02-15	2013-01-01		Negative	Alkali
669	2012-02-16	2013-01-01		Positive	Horse Creek
670	2012-02-16		10/23/2012	Positive	Horse Creek
671	2012-02-16		3/2/2012	Negative	Horse Creek
672	2012-02-16		4/22/2012	Negative	Horse Creek
673	2012-02-16	2013-01-01		Negative	Horse Creek
675	2012-02-22	2013-01-01		Positive	McNeel
676	2012-02-22	2013-01-01		Negative	McNeel
674	2012-02-22	2013-01-01		Negative	McNeel
683	2012-03-05	2013-01-01		Positive	Jewett
686	2012-03-05	2013-01-01		Negative	Jewett
684	2012-03-05	2013-01-01		Negative	Jewett
678	2012-03-05	2013-02-18		Negative	Jewett
685	2012-03-05	2013-01-01		Negative	Jewett
680	2012-03-05	2013-01-01		Negative	Jewett
692	2012-03-15	2012-12-28		Negative	McNeel
999	2010-01-07		11/1/2010	Negative	Riley Ridge
888	2010-01-08		10/16/2010	Negative	Riley Ridge
